# Supplementary material for: Stress-Induced Changes in Nucleocytoplasmic Localization of Crucial Factors in Gene Expression Regulation
Source: Int J Mol Sci. 2024 Mar 31;25(7):3895. doi: 10.3390/ijms25073895 (PMC11012061; doi:10.3390/ijms25073895)
Supplement: Supplementary file 1 [file ijms-25-03895-s001.zip]

Archive with 1 entries (1 files):
- ijms-2897536-supplementary.pdf
